# Supplementary material for: Anastrozole Protects against Human Coronavirus Infection by Ameliorating the Reactive Oxygen Species–Mediated Inflammatory Response
Source: Antioxidants (Basel). 2024 Jan 17;13(1):116. doi: 10.3390/antiox13010116 (PMC10813058; doi:10.3390/antiox13010116)
Supplement: Supplementary file 1 [file antioxidants-13-00116-s001.zip]

Archive with 1 entries (1 files):
- antioxidants-2763636-supplementary.pdf
